# Supplementary material for: A Cross-Sectional Study of the Gut Microbiota Composition in Moscow Long-Livers
Source: Microorganisms. 2020 Jul 30;8(8):1162. doi: 10.3390/microorganisms8081162 (PMC7463576; doi:10.3390/microorganisms8081162)
Supplement: Supplementary file 1 [file microorganisms-08-01162-s001.zip]

Archive with 2 entries (2 files):
- microorganisms-869183-Table S1.csv
- microorganisms-869183-Table S2.csv
