# Supplementary material for: A Cross-Sectional Study of the Gut Microbiota Composition in Moscow Long-Livers
Source: Microorganisms. 2020 Jul 30;8(8):1162. doi: 10.3390/microorganisms8081162 (PMC7463576; doi:10.3390/microorganisms8081162)
Supplement: Supplementary file 1 [file microorganisms-08-01162-s001.zip › microorganisms-869183-Table S1.csv]

taxon	taxa_level	Russian LL median %	Japanese LL median %	p_value	adjusted_p_value	lda_score
k__Archaea;p__Euryarchaeota;c__Methanobacteria;o__Methanobacteriales;f__Methanobacteriaceae;g__Methanobrevibacter	genus	0.1	0	6.32809306618976E-10	3.16404653309488E-08	3.86256530899696
k__Archaea;p__Euryarchaeota	phylum	0.1	0	5.48774431424333E-06	4.93896988281899E-05	3.67656942938666
k__Archaea;p__Euryarchaeota;c__Methanobacteria	class	0.1	0	5.48774431424333E-06	7.68284203994066E-05	4.86559020495169
k__Archaea;p__Euryarchaeota;c__Methanobacteria;o__Methanobacteriales	order	0.1	0	5.48774431424333E-06	8.78039090278932E-05	4.01159512108097
k__Archaea;p__Euryarchaeota;c__Methanobacteria;o__Methanobacteriales;f__Methanobacteriaceae	family	0.1	0	5.48774431424333E-06	0.000186583306684	3.68582500074567
k__Archaea;p__Euryarchaeota;c__Methanobacteria;o__Methanobacteriales;f__Methanobacteriaceae;g__Methanobrevibacter;s__	species	0.1	0	5.49416466380129E-06	0.000373603197138	3.54651631658518
k__Bacteria;p__Firmicutes;c__Clostridia;o__Clostridiales;f__Lachnospiraceae;g__Blautia;s__producta	species	1.84	0.182209248229181	1.22957422252474E-05	0.000418055235658	4.1212487972123
k__Bacteria;p__Proteobacteria;c__Deltaproteobacteria;o__Desulfovibrionales;f__Desulfovibrionaceae	family	0.04	0.340637682509205	1.85287054904125E-05	0.000314987993337	3.76984749112524
k__Bacteria;p__Proteobacteria;c__Deltaproteobacteria;o__Desulfovibrionales	order	0.04	0.340108064838903	2.39702336790117E-05	0.000191761869432	3.8570234896168
k__Bacteria;p__Firmicutes;c__Clostridia;o__Clostridiales;f__Ruminococcaceae;g__	genus	14.16	8.27246596654203	2.86783452544851E-05	0.000716958631362	4.59149925804328
k__Bacteria;p__Firmicutes;c__Clostridia;o__Clostridiales;f__Ruminococcaceae;g__;s__	species	14.16	8.275036774791	2.86783452544851E-05	0.000519285800652	4.56688970327619
k__Bacteria;p__Proteobacteria;c__Deltaproteobacteria;o__Desulfovibrionales;f__Desulfovibrionaceae;g__Desulfovibrio;s__	species	0	0.261015549452995	3.05462235677749E-05	0.000519285800652	3.47199120692546
k__Bacteria;p__Firmicutes;c__Bacilli	class	0.87	7.20791275857355	3.90542864883081E-05	0.000206463749395	4.72260067907434
k__Bacteria;p__Proteobacteria;c__Deltaproteobacteria	class	0.06	0.34	4.42422320131838E-05	0.000206463749395	4.60923952722178
k__Bacteria;p__Firmicutes;c__Clostridia;o__Clostridiales;f__Lachnospiraceae;g__Dorea	genus	2.4	0.783200323025917	6.46139933991388E-05	0.000925822539977	4.03312812830077
k__Bacteria;p__Fusobacteria;c__Fusobacteriia;o__Fusobacteriales;f__Fusobacteriaceae	family	0	0.050130641538584	7.84041612737422E-05	0.000888580494436	3.90712191177096
k__Bacteria;p__Fusobacteria;c__Fusobacteriia;o__Fusobacteriales;f__Fusobacteriaceae;g__Fusobacterium	genus	0.0001	0.050358665903194	7.84041612737422E-05	0.000925822539977	3.82732425469664
k__Bacteria;p__Fusobacteria;c__Fusobacteriia;o__Fusobacteriales;f__Fusobacteriaceae;g__Fusobacterium;s__	species	0	0.050366914763047	7.84041612737422E-05	0.001051532409247	3.3279804460881
k__Bacteria;p__Fusobacteria;c__Fusobacteriia;o__Fusobacteriales	order	0	0.050080321285141	8.66470568819434E-05	0.000462117636704	3.85930584644607
k__Bacteria;p__Proteobacteria;c__Deltaproteobacteria;o__Desulfovibrionales;f__Desulfovibrionaceae;g__Desulfovibrio	genus	0.02	0.259695601213458	9.25822539976646E-05	0.000925822539977	3.74404671093797
k__Bacteria;p__Firmicutes;c__Clostridia;o__Clostridiales;f__Lachnospiraceae;g__Dorea;s__formicigenerans	species	0.49	0.07354682748883	9.27822714041327E-05	0.001051532409247	3.56586822915374
k__Bacteria;p__Fusobacteria	phylum	0	0.050008003201281	0.00010487777548	0.00047194998966	4.69726062845595
k__Bacteria;p__Fusobacteria;c__Fusobacteriia	class	0	0.05003606491685	0.000105073386441	0.000358565377773	4.50540668296754
k__Bacteria;p__Firmicutes;c__Clostridia	class	75.59	49.5498199279712	0.00012805906349	0.000358565377773	5.03769380000931
k__Bacteria;p__Firmicutes;c__Clostridia;o__Clostridiales	order	75.58	49.5546147216141	0.00012805906349	0.000512236253962	5.09007962121188
k__Bacteria;p__Firmicutes;c__Clostridia;o__Clostridiales;f__Lachnospiraceae;g__Roseburia	genus	0.77	0.060132486729632	0.000321600441032	0.00268000367527	3.78654940661728
k__Bacteria;p__Firmicutes;c__Clostridia;o__Clostridiales;f__Lachnospiraceae;g__Roseburia;s__	species	0.76	0.061015541809326	0.00038549238395	0.002795807213209	3.71862181426293
k__Bacteria;p__Firmicutes;c__Clostridia;o__Clostridiales;f__Lachnospiraceae;g__Blautia;s__	species	0.64	3.91499575797723	0.000388803846523	0.002795807213209	4.25672376036455
k__Bacteria;p__Firmicutes;c__Clostridia;o__Clostridiales;f__Lachnospiraceae;g__Dorea;s__	species	2.02	0.431379376768859	0.000389173032313	0.002795807213209	3.86412360337994
k__Bacteria;p__Bacteroidetes;c__Bacteroidia;o__Bacteroidales;f__Porphyromonadaceae;g__Parabacteroides;s__	species	0.26	1.58219844302653	0.000423894598697	0.002795807213209	3.97571406559063
k__Bacteria;p__Proteobacteria	phylum	1.28	9.77	0.000425487434433	0.001276462303299	4.17238407466704
k__Bacteria;p__Firmicutes;c__Bacilli;o__Lactobacillales;f__Enterococcaceae;g__Enterococcus;s__	species	0	0.142127081073861	0.000452262931548	0.002795807213209	4.27647964740214
k__Bacteria;p__Firmicutes;c__Bacilli;o__Lactobacillales;f__Enterococcaceae;g__Enterococcus	genus	0.0001	0.140642973905673	0.000496607486051	0.003547196328937	4.32119826178983
k__Bacteria;p__Firmicutes;c__Clostridia;o__Clostridiales;f__Peptostreptococcaceae;g__;s__	species	0.04	0.586751992773301	0.000521029614465	0.002898260003947	3.64932038688518
k__Bacteria;p__Firmicutes;c__Clostridia;o__Clostridiales;f__Lachnospiraceae;g__Blautia;s__obeum	species	0.02	0.224753121362959	0.000554079118402	0.002898260003947	3.47599508944519
k__Bacteria;p__Proteobacteria;c__Gammaproteobacteria	class	0.79	9.37289973984391	0.000658020629919	0.001535381469812	4.71423997947707
k__Bacteria;p__Firmicutes;c__Clostridia;o__Clostridiales;f__Peptostreptococcaceae;g__	genus	0.04	0.436153355654764	0.000677184851682	0.004232405323014	3.74728803984218
k__Bacteria;p__Firmicutes;c__Clostridia;o__Clostridiales;f__Lachnospiraceae;g__Coprococcus	genus	4.04	1.47442978719671	0.001008851632966	0.005604731294258	4.27443811263003
k__Bacteria;p__Firmicutes;c__Clostridia;o__Clostridiales;f__Peptostreptococcaceae	family	0.04	0.434537475698588	0.001039789014454	0.008619130578647	3.78090501430255
k__Bacteria;p__Firmicutes;c__Erysipelotrichi;o__Erysipelotrichales;f__Erysipelotrichaceae;g__[Eubacterium];s__dolichum	species	0.03	0.284566709098864	0.001160276611837	0.005635629257495	3.62214341041514
k__Bacteria;p__Firmicutes;c__Clostridia;o__Clostridiales;f__Ruminococcaceae	family	28.21	19.0950709478826	0.001404300768368	0.008619130578647	4.76493669505598
k__Bacteria;p__Proteobacteria;c__Gammaproteobacteria;o__Enterobacteriales	order	0.75	6.87274909963986	0.001521023043291	0.00486727373853	4.52938441776307
k__Bacteria;p__Proteobacteria;c__Gammaproteobacteria;o__Enterobacteriales;f__Enterobacteriaceae	family	0.75	6.96391486852896	0.001521023043291	0.008619130578647	4.52869455018557
k__Bacteria;p__Proteobacteria;c__Betaproteobacteria;o__Burkholderiales	order	0.02	0.11004003202562	0.002639224052076	0.007037930805535	3.67269675403531
k__Bacteria;p__Bacteroidetes;c__Bacteroidia;o__Bacteroidales;f__Porphyromonadaceae;g__Parabacteroides	genus	0.44	2.20591111862154	0.002652181673025	0.013260908365126	4.12799481327899
k__Bacteria;p__Proteobacteria;c__Gammaproteobacteria;o__Enterobacteriales;f__Enterobacteriaceae;g__;s__	species	0.75	4.9059424080891	0.002861250009952	0.012971000045114	4.48106768374502
k__Bacteria;p__Bacteroidetes;c__Bacteroidia;o__Bacteroidales;f__Porphyromonadaceae	family	0.44	2.23096094506016	0.002865181997503	0.013916598273588	4.15905192449462
k__Bacteria;p__Firmicutes;c__Bacilli;o__Lactobacillales	order	0.66	5.8535183488928	0.003094738062788	0.007073687000659	4.72417500363108
k__Bacteria;p__Actinobacteria;c__Actinobacteria;o__Bifidobacteriales;f__Bifidobacteriaceae;g__Bifidobacterium;s__	species	0.02	0.186563630881237	0.003734694474966	0.015872451518605	3.56098771470254
k__Bacteria;p__Proteobacteria;c__Gammaproteobacteria;o__Enterobacteriales;f__Enterobacteriaceae;g__	genus	0.75	4.90207142489845	0.003877450888957	0.017624776767988	4.46062474466015
k__Bacteria;p__Proteobacteria;c__Betaproteobacteria	class	0.02	0.11	0.004161389370449	0.008322778740898	4.28100112923033
k__Bacteria;p__Bacteroidetes;c__Bacteroidia;o__Bacteroidales;f__Rikenellaceae;g__;s__	species	0.3	0.763590894319658	0.004182154560037	0.016728618240147	3.9281208988556
k__Bacteria;p__Firmicutes;c__Bacilli;o__Lactobacillales;f__Carnobacteriaceae;g__Granulicatella;s__	species	0	0.040331423781393	0.004741400570925	0.017911957712384	3.73335153070462
k__Bacteria;p__Firmicutes;c__Bacilli;o__Lactobacillales;f__Carnobacteriaceae;g__Granulicatella	genus	0.0001	0.030660897881679	0.00512798684369	0.021366611848707	3.83534958921108
k__Bacteria;p__Firmicutes;c__Clostridia;o__Clostridiales;f__Lachnospiraceae;g__Coprococcus;s__	species	3.69	1.21919972062502	0.005221010413192	0.018685721478792	3.97922383173598
k__Bacteria;p__Firmicutes;c__Bacilli;o__Lactobacillales;f__Carnobacteriaceae	family	0	0.030058189954253	0.005542840390841	0.022018684457598	3.79909814731089
k__Bacteria;p__Firmicutes;c__Bacilli;o__Lactobacillales;f__Enterococcaceae	family	0	0.334692398979182	0.00589122729318	0.022018684457598	4.48335204332321
k__Bacteria;p__Firmicutes;c__Clostridia;o__Clostridiales;f__Lachnospiraceae;g__	genus	8.82	3.96460089091174	0.006033939128732	0.023128870228569	4.50805420480311
k__Bacteria;p__Bacteroidetes;c__Bacteroidia;o__Bacteroidales;f__Rikenellaceae	family	0.3	0.74022207402665	0.006476083663999	0.022018684457598	3.92616717620367
k__Bacteria;p__Bacteroidetes;c__Bacteroidia;o__Bacteroidales;f__Rikenellaceae;g__	genus	0.3	0.74163400299879	0.006476083663999	0.023128870228569	3.91287870940703
k__Bacteria;p__Firmicutes;c__Clostridia;o__Clostridiales;f__Lachnospiraceae;g__;s__	species	8.82	3.97203554093203	0.00648172732469	0.021404537431789	4.43528530230836
k__Bacteria;p__Proteobacteria;c__Betaproteobacteria;o__Burkholderiales;f__Alcaligenaceae;g__Sutterella;s__	species	0.02	0.097872511003812	0.006610224795111	0.021404537431789	3.45864826519687
k__Bacteria;p__Firmicutes;c__Clostridia;o__Clostridiales;f__Lachnospiraceae	family	26.14	15.8927226564085	0.009200574210026	0.026664527732202	4.73800797026035
k__Bacteria;p__Proteobacteria;c__Betaproteobacteria;o__Burkholderiales;f__Alcaligenaceae	family	0.02	0.080120316080866	0.009411009787836	0.026664527732202	3.69971928975772
k__Bacteria;p__Proteobacteria;c__Betaproteobacteria;o__Burkholderiales;f__Alcaligenaceae;g__Sutterella	genus	0.02	0.08071964359887	0.009411009787836	0.03137003262612	3.67001639949907
k__Bacteria;p__Bacteroidetes;c__Bacteroidia;o__Bacteroidales;f__[Odoribacteraceae]	family	0.05	0.180388866793997	0.010437687479339	0.02715855253188	3.63249437382751
k__Bacteria;p__Bacteroidetes;c__Bacteroidia;o__Bacteroidales;f__[Odoribacteraceae];g__Butyricimonas;s__	species	0.03	0.074614428888669	0.010648157011192	0.03069066746994	3.40359318814223
k__Bacteria;p__Verrucomicrobia	phylum	1.71	0.18003600720144	0.010780930974267	0.024257094692101	3.82993357043453
k__Bacteria;p__Actinobacteria;c__Coriobacteriia;o__Coriobacteriales;f__Coriobacteriaceae;g__	genus	0.24	0.070678824823781	0.010803238163972	0.032890980574942	3.53594035281671
k__Bacteria;p__Actinobacteria;c__Coriobacteriia;o__Coriobacteriales;f__Coriobacteriaceae;g__;s__	species	0.24	0.070701291153402	0.010803238163972	0.03069066746994	3.27802352748972
k__Bacteria;p__Verrucomicrobia;c__Verrucomicrobiae	class	1.71	0.180078049236749	0.011171486159388	0.01955010077893	4.27529448736829
k__Bacteria;p__Verrucomicrobia;c__Verrucomicrobiae;o__Verrucomicrobiales	order	1.71	0.180290758724898	0.011180071065249	0.022360142130498	4.22932433360911
k__Bacteria;p__Verrucomicrobia;c__Verrucomicrobiae;o__Verrucomicrobiales;f__Verrucomicrobiaceae	family	1.71	0.180383310464399	0.01118293339548	0.02715855253188	4.27511589867541
k__Bacteria;p__Verrucomicrobia;c__Verrucomicrobiae;o__Verrucomicrobiales;f__Verrucomicrobiaceae;g__Akkermansia	genus	1.71	0.183276633858391	0.01118293339548	0.032890980574942	4.29079918812916
k__Bacteria;p__Firmicutes;c__Clostridia;o__Clostridiales;f__Lachnospiraceae;g__[Ruminococcus];s__torques	species	0	0.020230960376336	0.011197634681154	0.03069066746994	3.43922412852792
k__Bacteria;p__Bacteroidetes;c__Bacteroidia;o__Bacteroidales;f__Bacteroidaceae;g__Bacteroides;s__	species	1.47	3.88660752873609	0.011283333628655	0.03069066746994	3.9287784506422
k__Bacteria;p__Proteobacteria;c__Deltaproteobacteria;o__Desulfovibrionales;f__Desulfovibrionaceae;g__Bilophila;s__	species	0.02	0.040841501737932	0.015495602526974	0.039203508186116	3.3134842711686
k__Bacteria;p__Verrucomicrobia;c__Verrucomicrobiae;o__Verrucomicrobiales;f__Verrucomicrobiaceae;g__Akkermansia;s__muciniphila	species	1.71	0.27400676043613	0.015566098838605	0.039203508186116	4.2486904807583
k__Bacteria;p__Bacteroidetes;c__Bacteroidia;o__Bacteroidales;f__[Odoribacteraceae];g__Butyricimonas	genus	0.03	0.061889710216992	0.016952849095641	0.047091247487891	3.8868894322197
k__Bacteria;p__Firmicutes	phylum	79.94	67.5867193438688	0.027537277403983	0.04956709932717	4.68046276709096
