# Supplementary material for: A Cross-Sectional Study of the Gut Microbiota Composition in Moscow Long-Livers
Source: Microorganisms. 2020 Jul 30;8(8):1162. doi: 10.3390/microorganisms8081162 (PMC7463576; doi:10.3390/microorganisms8081162)
Supplement: Supplementary file 1 [file microorganisms-08-01162-s001.zip › microorganisms-869183-Table S2.csv]

taxon	taxa_level	Italian LL median %	Russian LL median %	p_value	adjusted_p_value	lda_score
k__Bacteria;p__Actinobacteria;c__Actinobacteria;o__Actinomycetales;f__Micrococcaceae;g__Nesterenkonia	genus	0.050158505223416	0	4.3965778448645E-10	1.64297240183052E-08	3.2148779743694
k__Bacteria;p__Gemmatimonadetes;c__Gemm-1;o__;f__;g__	genus	0.080353607526702	0	6.08508296974266E-10	1.64297240183052E-08	3.25103774591727
k__Bacteria;p__Gemmatimonadetes	phylum	0.080032012805122	0	1.2120194976065E-08	9.69615598085197E-08	4.45790684972081
k__Bacteria;p__Gemmatimonadetes;c__Gemm-1	class	0.080104155454197	0	1.21771040211525E-08	1.58302352274982E-07	4.15007229782013
k__Bacteria;p__Gemmatimonadetes;c__Gemm-1;o__	order	0.08013627099433	0	1.21771040211525E-08	1.9483366433844E-07	4.51818114559987
k__Bacteria;p__Gemmatimonadetes;c__Gemm-1;o__;f__;g__;s__	species	0.08036169300574	0	1.2186611736601E-08	9.01809268508471E-07	3.26014261946986
k__Bacteria;p__Gemmatimonadetes;c__Gemm-1;o__;f__	family	0.080200598782897	0	1.21961259979401E-08	4.39060535925844E-07	3.68655553566355
k__Bacteria;p__Firmicutes;c__Clostridia;o__Clostridiales;f__Lachnospiraceae;g__[Ruminococcus];s__torques	species	0.268055087737327	0	4.31230520860041E-08	1.59555292718215E-06	3.84402418286328
k__Bacteria;p__Firmicutes;c__Erysipelotrichi;o__Erysipelotrichales;f__Erysipelotrichaceae;g__Coprobacillus;s__	species	0.130790845677411	0	1.02213962338768E-07	2.52127773768961E-06	3.37548264346763
k__Bacteria;p__Actinobacteria;c__Coriobacteriia;o__Coriobacteriales;f__Coriobacteriaceae;g__Eggerthella;s__	species	0.180650348506746	0	1.8136419173866E-07	3.35523754716521E-06	3.51683856820733
k__Bacteria;p__Firmicutes;c__Erysipelotrichi;o__Erysipelotrichales;f__Erysipelotrichaceae;g__Coprobacillus	genus	0.19197507134781	0.0001	4.24860828244797E-06	6.27544760961327E-05	3.36242113650177
k__Bacteria;p__Firmicutes;c__Clostridia;o__Clostridiales;f__Lachnospiraceae;g__Dorea	genus	0.542223120237528	2.4	4.64847971082465E-06	6.27544760961327E-05	4.00271403895375
k__Bacteria;p__Actinobacteria;c__Coriobacteriia;o__Coriobacteriales;f__Coriobacteriaceae;g__Collinsella;s__	species	0.205330951179616	0	6.23001277631114E-06	9.22041890894048E-05	3.33903049946713
k__Bacteria;p__Actinobacteria;c__Coriobacteriia;o__Coriobacteriales;f__Coriobacteriaceae;g__Eggerthella	genus	0.341709923324859	0.0001	1.08268060035517E-05	0.000116929504838	3.44566957417074
k__Bacteria;p__Actinobacteria;c__Actinobacteria;o__Actinomycetales	order	0.290691750667752	0.05	1.43034454080217E-05	0.000114427563264	4.12585142613926
k__Bacteria;p__Actinobacteria;c__Actinobacteria;o__Actinomycetales;f__Micrococcaceae;g__Nesterenkonia;s__	species	0.05016454744501	0	3.61672427189174E-05	0.000365408765406	3.33467543412228
k__Bacteria;p__Firmicutes;c__Clostridia;o__Clostridiales;f__Lachnospiraceae;g__Dorea;s__	species	0.396760177771887	2.02	3.65062933724651E-05	0.000365408765406	3.89610864483036
k__Bacteria;p__Firmicutes;c__Clostridia;o__Clostridiales;f__Lachnospiraceae;g__Dorea;s__formicigenerans	species	0.090715974394783	0.49	3.95036503142089E-05	0.000365408765406	3.46672344207541
k__Bacteria;p__Actinobacteria;c__Coriobacteriia	class	2.68474936563812	0.67	0.000139553238671	0.000907096051362	4.76786477127775
k__Bacteria;p__Actinobacteria;c__Coriobacteriia;o__Coriobacteriales	order	2.68528737505417	0.67	0.000139553238671	0.000744283939579	4.1607938947974
k__Bacteria;p__Actinobacteria;c__Coriobacteriia;o__Coriobacteriales;f__Coriobacteriaceae	family	2.68664711569578	0.67	0.000139553238671	0.002511958296079	4.08180387601991
k__Bacteria;p__Actinobacteria	phylum	7.64379379379379	1.49	0.00013964502618	0.000558580104718	4.48454586884591
k__Bacteria;p__Firmicutes;c__Clostridia;o__Clostridiales;f__Lachnospiraceae;g__Blautia;s__obeum	species	0.182739561157928	0.02	0.000244030897164	0.001960193409626	3.49059125693152
k__Bacteria;p__Actinobacteria;c__Coriobacteriia;o__Coriobacteriales;f__Coriobacteriaceae;g__Eggerthella;s__lenta	species	0.1415293409921	0	0.000264891001301	0.001960193409626	3.33412226401418
k__Bacteria;p__Firmicutes;c__Clostridia;o__Clostridiales;f__Lachnospiraceae;g__Blautia;s__producta	species	0.311605064579647	1.84	0.00036485515683	0.002454480145947	4.05178678566113
k__Bacteria;p__Firmicutes;c__Clostridia;o__Clostridiales;f__Veillonellaceae	family	1.22330391412692	0.29	0.000484343862528	0.005653716766363	4.06112811271892
k__Bacteria;p__Proteobacteria;c__Deltaproteobacteria;o__Desulfovibrionales;f__Desulfovibrionaceae	family	0.250529140102545	0.04	0.000628190751818	0.005653716766363	3.62675821291326
k__Bacteria;p__Proteobacteria;c__Deltaproteobacteria;o__Desulfovibrionales	order	0.250404694049693	0.04	0.000695753452185	0.002783013808742	4.22734923338566
k__Bacteria;p__Proteobacteria;c__Deltaproteobacteria	class	0.260136094472698	0.06	0.000826427417753	0.00358118547693	4.06865297248424
k__Bacteria;p__Firmicutes;c__Clostridia;o__Clostridiales;f__Peptococcaceae	family	0.040148550038118	0	0.001207031779268	0.007766987480898	3.41484238518544
k__Bacteria;p__Actinobacteria;c__Actinobacteria;o__Actinomycetales;f__Micrococcaceae	family	0.080240983714219	0	0.00148862201471	0.007766987480898	3.58111975118226
k__Bacteria;p__Actinobacteria;c__Actinobacteria;o__Actinomycetales;f__Actinomycetaceae	family	0.051273625117548	0.02	0.00151024756573	0.007766987480898	3.48541745209891
k__Bacteria;p__Actinobacteria;c__Actinobacteria;o__Actinomycetales;f__Actinomycetaceae;g__Actinomyces;s__	species	0.051719249456875	0.02	0.001709730119013	0.010481177192104	3.33465446311267
k__Bacteria;p__Proteobacteria;c__Deltaproteobacteria;o__Desulfovibrionales;f__Desulfovibrionaceae;g__Desulfovibrio;s__	species	0.111711500726174	0	0.001841287885099	0.010481177192104	3.20984792722453
k__Bacteria;p__Actinobacteria;c__Actinobacteria;o__Actinomycetales;f__Actinomycetaceae;g__Actinomyces	genus	0.051657567966628	0.02	0.001943769882396	0.017493928941564	3.19248134035872
k__Bacteria;p__Firmicutes	phylum	67.5970696742472	79.94	0.002384445675533	0.006358521801421	4.77306653970241
k__Bacteria;p__Actinobacteria;c__Actinobacteria;o__Bifidobacteriales;f__Bifidobacteriaceae;g__Bifidobacterium;s__	species	0.570299322418847	0.02	0.002400687822134	0.012689349916996	3.85997972533913
k__Bacteria;p__Firmicutes;c__Clostridia;o__Clostridiales;f__Lachnospiraceae;g__Roseburia	genus	0.100551210767617	0.77	0.004329800453973	0.033401317787789	3.46699296418517
k__Bacteria;p__Firmicutes;c__Clostridia;o__Clostridiales;f__Lachnospiraceae;g__Roseburia;s__	species	0.100563373198339	0.76	0.004595143519187	0.022669374694655	3.47686095348004
k__Bacteria;p__Firmicutes;c__Clostridia	class	60.8782140581778	75.59	0.004644119381232	0.015093387989003	4.22168327683625
k__Bacteria;p__Firmicutes;c__Clostridia;o__Clostridiales	order	60.89030055811	75.58	0.004644119381232	0.014861182019941	4.80580495754653
k__Bacteria;p__Firmicutes;c__Clostridia;o__Clostridiales;f__Lachnospiraceae;g__[Ruminococcus];s__gnavus	species	0.140760104564649	0.36	0.005209700614734	0.024094865343146	3.38604047021306
k__Bacteria;p__Firmicutes;c__Clostridia;o__Clostridiales;f__Lachnospiraceae;g__Coprococcus	genus	1.45504570067698	4.04	0.006206063889066	0.041890931251195	4.19501151436038
k__Bacteria;p__Actinobacteria;c__Actinobacteria;o__Bifidobacteriales;f__Bifidobacteriaceae;g__Bifidobacterium;s__longum	species	0.855030444967904	0.08	0.007078828742476	0.030227525267286	3.97846191119002
k__Bacteria;p__Actinobacteria;c__Coriobacteriia;o__Coriobacteriales;f__Coriobacteriaceae;g__	genus	0.809838495506902	0.24	0.007352641281232	0.04411584768739	3.41469785770535
k__Bacteria;p__Actinobacteria;c__Coriobacteriia;o__Coriobacteriales;f__Coriobacteriaceae;g__;s__	species	0.81059341303971	0.24	0.007352641281232	0.030227525267286	3.48007611336946
k__Bacteria;p__Proteobacteria;c__Deltaproteobacteria;o__Desulfovibrionales;f__Desulfovibrionaceae;g__Desulfovibrio	genus	0.120437594627596	0.02	0.008460564882369	0.045687050364794	3.21778665676059
k__Bacteria;p__Actinobacteria;c__Actinobacteria	class	4.63411858974359	0.44	0.009701954471013	0.025225081624634	4.2882146827637
k__Bacteria;p__Bacteroidetes;c__Bacteroidia;o__Bacteroidales;f__[Odoribacteraceae];g__Odoribacter	genus	0.100341260970886	0.02	0.010404440807342	0.051076345781497
k__Bacteria;p__Bacteroidetes;c__Bacteroidia;o__Bacteroidales;f__[Odoribacteraceae];g__Odoribacter;s__	species	0.100351311159114	0.02	0.010406096528231	0.040529007531006	3.04606419097563
